# Supplementary material for: Selective expression of variant surface antigens enables Plasmodium falciparum to evade immune clearance in vivo
Source: Nat Commun. 2022 Jul 13;13:4067. doi: 10.1038/s41467-022-31741-2 (PMC9279368; doi:10.1038/s41467-022-31741-2)
Supplement: Supplementary file 4 — Source Data [file 41467_2022_31741_MOESM4_ESM.xlsx]

## Sheet: Fig1A
Figure 1A	Parasitemia
Day	3D7	W2mef	T994	NF54		3D7 AS	W2mef AS	T994 AS	NF54 AS	W2mef AS (Direct)
0	0	0	0	0		0	0	0	0	0
2						2	1		0.5	0.81
3						4	1.2		1.5	1.45
5	0	0	0	0
6						7	3	2.2	3.5	2.21
8						8.5	3.5		6	3.89
10	0	0	0	0
12						8.5	6.5	6.2	7	6.4
15	0	0	0	0		4.5	9.5	6.4	10	6.53
17	0	0	0	0
19	0	0	0.5	0		5	6	6.5	8
21	0	0	1	0		5.5	6	4.1	6
23	0	0.5	2	0.5		4.5	4.5	5.8	7.8
27	0.5	2	3	2.2
33						4.5	4	10.2	3.8
36	2	2.5	3.2	3
37						4	5.8	10	4.5

## Sheet: Fig1B
Day	3D7-B7 AS			3D7-B7
	Mean	SD		Mean	SD
0
2	0.25	0.1		0	0
6	1.2	0.5	3	0	0
8	2	1	3	0	0	3
12	3.5	1.2	3	0	0	3
15	4.5	1.5	3	0	0	3
19	5	2	3	0	0	3
21	5.5	0.5	3	0	0	3
23	4.5	2.2	3	0	0	3
27	4	1.5	3	0.5	0.3	3
33	6	3	3
37	8	3.4	3	2	1.1	3
40	7.5	2.5	3	4	1.5	3

## Sheet: Fig 2C
Figure 2C
Geneid	Non-adapted			Adapted			Bonferroni pval	log2FC	Diff
PF3D7_1200600	0.051331	-0.28295	0.262924	1.0379	1.02917	1.38174	5.00297e-16	1.13917	1.13917
PF3D7_1302100	-0.0644	-0.04495	-0.4155	0.386448	0.251467	1.62906	3.39898e-11	0.93061	0.93061
PF3D7_1254800	-0.09461	0.120228	0.178159	1.10554	1.03315	0.718721	2.92326e-10	0.884545	0.884545
PF3D7_1300500	-0.30949	0.114081	-0.51049	0.484378	0.773797	0.009544	2.77374e-06	0.657873	0.657873
PF3D7_1402200	-0.40254	-0.053	-0.1933	0.625501	0.25296	0.266171	2.05073e-05	0.597823	0.597823
PF3D7_1444800	-0.03784	0.02393	-0.02071	0.555361	0.803241	0.38641	2.37416e-05	0.593211	0.593211
PF3D7_0204700	-0.10688	-0.03545	-0.11728	0.686253	0.596003	0.224834	2.71979e-05	0.5889	0.5889
PF3D7_0617700	0.158174	0.082695	-0.05486	0.123145	-0.2772	2.09288	3.14378e-05	0.584273	0.584273
PF3D7_1439600	-0.42919	-0.25958	-0.50207	0.40421	0.170692	-0.01722	3.28733e-05	0.582841	0.582841
PF3D7_1211900	-0.07589	-0.00554	0.280287	0.865393	0.770624	0.282902	4.40715e-05	0.573354	0.573354
PF3D7_1252000	-0.43574	-0.04925	-0.07325	0.498213	0.733463	-0.07771	4.77494e-05	0.57074	0.57074
PF3D7_1301600	0.033254	-0.41704	-0.24404	-0.55902	0.265119	1.37659	4.85783e-05	0.57017	0.57017
PF3D7_1017500	-0.39155	-0.4989	-0.39125	-0.11716	0.734341	-0.22496	7.02346e-05	0.557975	0.557975
PF3D7_1304300	-0.44441	-0.11187	-0.27645	0.294973	0.472038	0.046038	9.28022e-05	0.548597	0.548597
PF3D7_1362000	0.383261	-0.26665	0.291124	-0.64749	-0.47496	-0.11515	9.32078e-05	-0.54845	-0.54845
PF3D7_0732400	0.426292	0.02146	0.216318	-0.56139	-0.4391	0.014304	8.88037e-05	-0.55009	-0.55009
PF3D7_0405600	0.481046	0.063757	0.163044	-0.30322	-0.43244	-0.20882	8.70096e-05	-0.55078	-0.55078
PF3D7_0400800	0.356756	0.03783	0.261198	-0.81703	-0.3146	0.123559	7.76328e-05	-0.55462	-0.55462
PF3D7_0812500	0.441985	-0.20402	0.357549	-0.52762	-0.46458	-0.09036	6.7381e-05	-0.55936	-0.55936
PF3D7_1117000	0.258346	-0.09166	0.070772	-0.61447	-0.63844	-0.18959	6.6123e-05	-0.55999	-0.55999
PF3D7_0202300	0.171782	0.023065	0.013111	-0.99511	-0.61587	0.136375	6.44201e-05	-0.56085	-0.56085
PF3D7_1238300	0.262884	-0.20383	0.334009	-0.55079	-0.66709	-0.07961	5.94523e-05	-0.56352	-0.56352
PF3D7_0201800	0.035593	-0.24899	0.407562	-1.4622	-0.07935	0.016304	4.43658e-05	-0.57314	-0.57314
PF3D7_0420700	0.176926	0.016722	0.142787	-0.33735	-1.0389	-0.00843	4.35994e-05	-0.5737	-0.5737
PF3D7_1006700	0.355172	-0.36589	0.105367	-0.80168	-0.73345	-0.09301	4.28589e-05	-0.57426	-0.57426
PF3D7_0201700	-0.28966	-0.41787	0.112279	-1.9708	0.048437	-0.40022	4.09087e-05	-0.57578	-0.57578
PF3D7_0712600	0.297944	0.015937	0.249913	-0.46572	-0.70775	-0.00385	3.54948e-05	-0.58037	-0.58037
PF3D7_0517800	0.193884	0.200606	0.123008	-0.40413	-0.62795	-0.19512	3.42027e-05	-0.58156	-0.58156
PF3D7_0723500	0.200311	0.105548	0.145714	-0.67497	-0.67874	0.02588	2.3799e-05	-0.59313	-0.59313
PF3D7_0115400	0.261621	-0.04723	0.062676	-0.8698	-0.5259	-0.1159	2.15794e-05	-0.59622	-0.59622
PF3D7_1372800	0.137153	0.12616	0.213907	-0.73114	-0.57955	-0.00502	2.06256e-05	-0.59764	-0.59764
PF3D7_0804700	0.219806	-0.0989	0.183911	-0.70115	-0.65319	-0.15313	1.67773e-05	-0.6041	-0.6041
PF3D7_0300200	0.370991	-0.07062	-0.03612	-0.83783	-0.48882	-0.22374	1.6359e-05	-0.60488	-0.60488
PF3D7_1040600	0.207946	-0.01354	-0.16247	-0.72496	-0.57053	-0.49476	1.50841e-05	-0.60739	-0.60739
PF3D7_0114900	0.123684	-0.02328	0.2236	-1.45723	-0.11295	0.07007	1.47739e-05	-0.60804	-0.60804
PF3D7_0532900	0.307394	-0.19864	0.038358	-0.64426	-0.77576	-0.32373	7.10651e-06	-0.63029	-0.63029
PF3D7_1372600	0.32145	-0.12489	-0.04634	-0.72518	-0.73596	-0.29936	5.68957e-06	-0.6369	-0.6369
PF3D7_0403200	0.238905	-0.33446	0.254435	-0.78126	-0.73472	-0.25044	4.82593e-06	-0.64177	-0.64177
PF3D7_0115000	0.298833	-0.11158	0.118639	-0.82261	-0.49417	-0.31227	4.32538e-06	-0.64498	-0.64498
PF3D7_0915600	0.570155	-0.32812	0.197769	-0.7518	-0.77845	0.019522	3.61966e-06	-0.65018	-0.65018
PF3D7_0200400	0.119944	0.027182	0.130384	-0.98261	-0.73418	-0.01867	1.75034e-06	-0.67099	-0.67099
PF3D7_1240600	0.255514	-0.04345	0.200631	-0.59659	-0.84838	-0.20255	9.95987e-07	-0.68674	-0.68674
PF3D7_0711700	0.077849	-0.5769	-0.01966	-2.03051	-0.69281	0.103166	6.02934e-07	-0.70048	-0.70048
PF3D7_1027100	0.557873	-0.51825	0.289753	-0.9364	-0.71842	-0.12585	5.42347e-07	-0.70335	-0.70335
PF3D7_0201500	-0.19839	-0.10419	0.331832	-2.31777	-0.69812	0.910995	4.02254e-07	-0.71138	-0.71138
PF3D7_1149500	-0.08064	-0.5766	0.170885	-1.11458	-0.24474	-1.32573	1.77896e-07	-0.7329	-0.7329
PF3D7_1367200	0.299883	-0.0552	0.349462	-0.97592	-0.64738	-0.10591	3.4509e-08	-0.77445	-0.77445
PF3D7_0731300	0.169266	-0.34473	-0.11846	-0.43984	-0.07526	-2.13803	2.11973e-08	-0.7864	-0.7864
PF3D7_0825500	0.327891	-0.51266	0.260761	-0.99333	-0.97884	-0.33718	1.47932e-08	-0.79512	-0.79512
PF3D7_0920300	-0.03534	0.14285	-0.15054	0.213296	-1.08117	-1.57057	1.28655e-08	-0.79847	-0.79847

## Sheet: Fig 3A
3A
	Non-adapted			Adapted
8	0.6836	0.9372	1.58	2.73	2.29	2.34
16	0.7439	0.7198	1.34	2.39	2.12	2.61
24	0.5008	0.4448	0.1477	1.51	1.04	2.04
32	-0.2075	-1.17	-0.7231	-0.26	-0.08651	0.9529
40	-0.605	-1.88	-0.6476	-0.8594	-0.4725	-0.3347
48	-0.8078	-0.7544	-0.1207	0.7308	1.29	0.6775

## Sheet: Fig 3B
3B							Statistical Test: Multiple t-test, Holm-Sidak correction, alpha 0.05
	Non-adapted			Adapted			Significant?	P value	Mean of Non-adapted	Mean of Adapted	Difference	SE of difference	t ratio	df	Adjusted P Value
8	0.6836	0.9372	1.58	2.73	2.29	2.34	Yes	0.000662	1.067	2.453	-1.386	0.3546	3.91	24	0.002644
16	0.7439	0.7198	1.34	2.39	2.12	2.61	Yes	0.000456	0.9346	2.373	-1.439	0.3546	4.057	24	0.002341
24	0.5008	0.4448	0.1477	1.51	1.04	2.04	Yes	0.003109	0.3644	1.53	-1.166	0.3546	3.287	24	0.009298
32	-0.2075	-1.17	-0.7231	-0.26	-0.08651	0.9529	Yes	0.017789	-0.7002	0.2021	-0.9023	0.3546	2.545	24	0.035262
40	-0.605	-1.88	-0.6476	-0.8594	-0.4725	-0.3347	No	0.180894	-1.044	-0.5555	-0.4887	0.3546	1.378	24	0.180894
48	-0.8078	-0.7544	-0.1207	0.7308	1.29	0.6775	Yes	0.00039	-0.561	0.8994	-1.46	0.3546	4.118	24	0.002341

## Sheet: Fig3C
Figure 3C	qPCR
Non-adapted parasites
	Cq Value	var2csa	tRNA
		20.34	19.61
		20.06	22.04
		21.44	22.06
		31.1	28.13
		30.67	29.68
Adapted parasites
	Cq Value	var2csa	tRNA
		17.21	19.11
		18.46	21.22
		16.63	20.45
		26.32	29.32
		27.05	29.7

## Sheet: Fig 3D
3D
		Non-adapted			Adapted
8	PF3D7_1300500	-0.350269	-0.106083	-1.42845	0.569357	0.926005	-0.162994
	PF3D7_0617700	0.13044	0.24451	-0.159814	0.00842512	0.790998	2.11767
	PF3D7_1254800	-0.118283	0.00944432	0.14963	1.20878	0.67224	0.507312
16	PF3D7_1300500	-0.179612	0.342709	0.619755	0.493743	1.07483	0.147001
	PF3D7_0617700	-0.087542	0.0479856	-0.130218	0.0430849	0.312422	1.89786
	PF3D7_1254800	-0.084593	0.183581	0.18703	0.145936	0.165299	0.322709
24	PF3D7_1300500	0.225307	0.471086	0.112111	0.605347	0.707849	0.235523
	PF3D7_0617700	0.306939	-0.0412976	0.167633	-0.118653	-0.355167	2.1344
	PF3D7_1254800	0.344409	0.288386	0.2176	1.45382	0.361871	0.831152
32	PF3D7_1300500	0.0781746	0.0722504	-0.0149303	0.301305	0.634442	-0.240832
	PF3D7_0617700	0.515267	0.0679339	-0.00155062	0.288687	-2.27596	1.74052
	PF3D7_1254800	-0.0348944	0.0156194	0.162943	0.556976	0.114849	0.920519
40	PF3D7_1300500	-0.736797	-0.0890601	0.203208	0.633275	0.681203	0.0600955
	PF3D7_0617700	-0.210928	-0.0253313	-0.281248	0.00366119	-0.110628	2.25631
	PF3D7_1254800	-0.0733833	0.118729	0.108826	1.0726	0.463079	1.19015
48	PF3D7_1300500	-0.893754	-0.00641428	-2.55464	0.303244	0.618456	0.018471
	PF3D7_0617700	0.294867	0.202372	0.0760595	0.513664	-0.0248428	2.41055
	PF3D7_1254800	-0.600894	0.105607	0.242925	0.195141	0.421587	0.540477

## Sheet: Fig 3E
3E							Statistical Test: Multiple t-test, Holm-Sidak correction, alpha 0.05
	Non-adapted			Adapted			Significant?	P value	Mean of Non-adapted	Mean of Adapted	Difference	SE of difference	t ratio	df	Adjusted P Value
8	-0.11828	0.009444	0.14963	1.20878	0.67224	0.507312	Yes	0.003664	0.013598	0.79611	-0.782512	0.243061	3.21941	24	0.018188
16	-0.08459	0.183581	0.18703	0.145936	0.165299	0.322709	No	0.637578	0.0953403	0.211315	-0.115974	0.243061	0.477141	24	0.637578
24	0.344409	0.288386	0.2176	1.45382	0.361871	0.831152	No	0.021306	0.283465	0.88228	-0.598815	0.243061	2.46364	24	0.082539
32	-0.03489	0.015619	0.162943	0.556976	0.114849	0.920519	No	0.058486	0.0478907	0.530781	-0.482891	0.243061	1.98671	24	0.165398
40	-0.07338	0.118729	0.108826	1.0726	0.463079	1.19015	Yes	0.001724	0.0513917	0.908611	-0.857219	0.243061	3.52677	24	0.010301
48	-0.60089	0.105607	0.242925	0.195141	0.421587	0.540477	No	0.065109	-0.0841193	0.385735	-0.469854	0.243061	1.93307	24	0.165398

## Sheet: Fig 4A
Figure 4A
Flux (10^6)	Column 1	Column 2	Column 3
	7	0.447	0.474
	4.3	0.4	0.401
	2.8	0.385	0.433

## Sheet: Fig 4B
Figure 4B
Intensity of HA tag (Relative Intensity)
	With aTc	No aTc
1	88599852	1.98832e+06
2	26366687	335606
3	497664048	3.87664e+07

[truncated: 17 more sheets: Fig 4D, Fig 4E, Fig 4F, Fig 4G, Fig 5A, Fig 5B, Fig 5C, Supp Fig 1A, Supp Fig 1B, Supp Fig 1C, Supp Fig 2A, Supp Fig 2B, Supp Fig 2C, Supp Fig 2D-J, Supp Fig 3A-E, Supp Fig 5, Supp Fig 6]
